# Supplementary material for: An LC-MS Method to Quantify Rhein and Its Metabolites in Plasma: Application to a Pharmacokinetic Study in Rats
Source: Metabolites. 2025 Jun 17;15(6):407. doi: 10.3390/metabo15060407 (PMC12195357; doi:10.3390/metabo15060407)
Supplement: Supplementary file 1 [file metabolites-15-00407-s001.zip]

Archive with 1 entries (1 files):
- metabolites-3663393-supplementary.pdf
